# Supplementary material for: Quantification and Phenotypic Characterization of Extracellular Vesicles from Patients with Acute Myeloid and B-Cell Lymphoblastic Leukemia
Source: Cancers (Basel). 2021 Dec 23;14(1):56. doi: 10.3390/cancers14010056 (PMC8750511; doi:10.3390/cancers14010056)
Supplement: Supplementary file 1 [file cancers-14-00056-s001.zip]

Archive with 1 entries (1 files):
- cancers-1503829-supplementary.pdf
